# Supplementary material for: Attitudes toward active aging and their association with social determinants and views on older adults in Japan: a cross-sectional study
Source: BMC Geriatr. 2024 Feb 7;24:140. doi: 10.1186/s12877-024-04711-0 (PMC10851495; doi:10.1186/s12877-024-04711-0)
Supplement: Supplementary file 1 — Supplementary Material 1 [file 12877_2024_4711_MOESM1_ESM.xlsx]

## Sheet: Suppl1
Supplementary Table 1 The matrix of principal component loading of each variable from ATAA
Variable	Factor1	Factor2	Factor3	Factor4	Factor5	Factor6	Factor7	Uniqueness
Feeling calm	0.8805	0.0664	0.1179	0.0471	0.0813	0.0766	0.0258	0.1911
Feeling pleasant	0.8484	0.0998	0.1788	0.0947	0.0973	0.0276	-0.0366	0.2178
having a good memory	0.8352	0.0132	-0.0574	0.0103	0.0904	0.1304	0.0407	0.272
Being independent in activities of daily living	0.7874	0.0978	-0.0493	0.0031	0.1586	0.0941	0.0376	0.3326
Feeling energetic	0.7626	0.1026	0.2604	0.1135	0.1316	0.0357	-0.0847	0.3015
No need to worry being attacked at home or in the neighborhood	0.7501	0.037	0.1579	0.1933	-0.0627	0.0008	0.1554	0.3456
Going out in your life circle independently	0.7287	-0.0178	-0.0037	0.0711	0.1324	0.1391	0.3408	0.3106
Convenient and affordable when you need to see a doctor	0.7269	0.0976	-0.0962	0.0354	0.1763	0.2663	-0.0001	0.3496
Able to pay for utility bills	0.7202	0.0371	-0.088	0.0949	0.0932	0.4321	0.1735	0.2377
Having no trouble in taking public transportation	0.7153	0.0106	0.1475	0.1197	0.0434	0.0359	0.4337	0.2609
No need to worry being hurt by transportation accidents or injury in your life circle	0.7108	0.0458	0.1554	0.2545	-0.1035	0.0222	0.0409	0.3909
Able to use preventive health care	0.6643	0.2015	0.1717	0.2712	0.0212	0.1618	-0.0637	0.3843
Having your saving for at least living expense of 3~6 month	0.6638	0.0063	-0.0574	0.1353	0.0754	0.3982	0.1168	0.3598
Barrier free in public spaces	0.6225	0.217	0.2505	0.1644	-0.0535	0.1382	0.298	0.3648
Doing physical activity or exercise regularly and frequently	0.6059	0.2717	0.2543	0.1495	0.188	0.0512	-0.2347	0.3791
Enough protein intake at least one meal per day	0.5815	0.0699	0.1157	0.2571	0.0747	0.2839	0.0168	0.491
Taking care of elderly or disabled persons in the neighborhood	0.0994	0.8312	0.0965	0.1546	0.1095	-0.0681	-0.0043	0.2494
Taking care of elderly or disabled family member at home	0.1826	0.7927	-0.0836	0.1765	0.1139	0.0095	0.1222	0.272
Taking care of children in your neighborhood	0.015	0.7541	0.2937	0.1188	0.1545	0.0691	-0.0138	0.3019
Taking care of children in your family	0.0352	0.6498	0.1142	0.2201	0.191	0.213	-0.1274	0.4169
Being a volunteer (without salary)	0.0424	0.6082	0.3481	0.0942	0.2636	-0.0382	0.0929	0.4187
Feeling respected from social public	0.2558	0.3948	0.3541	0.339	-0.1049	-0.002	0.1788	0.4955
Having opportunity receive informal education for lifelong learning	0.1748	0.2331	0.6395	0.1042	0.2073	0.1219	0.2922	0.352
Having chance to travel at least once a year	0.1373	-0.0128	0.6016	0.25	0.0686	0.1697	-0.2099	0.4789
Activities in the community consider all-age	0.2112	0.3633	0.5981	0.2149	0.0377	0.0074	0.0949	0.409
nB9	0.0697	0.4668	0.5523	-0.0567	0.1831	0.1183	0.054	0.4185
nB8	-0.0483	0.4699	0.4843	-0.0405	0.1752	0.1381	-0.0994	0.481
Feeling trust toward your neighborhood/community	0.3923	0.2436	0.4235	0.3784	0.1105	-0.0425	0.2226	0.4007
Receiving mutual financial support with your family	0.1739	0.2208	0.0795	0.8263	0.0902	0.0735	0.0823	0.2115
Living with your family	0.1597	0.2162	0.0857	0.7855	0.1012	0.1091	0.0017	0.2812
Interacting with your family or friends every week	0.2155	0.2233	0.4255	0.4666	0.211	0.0121	0.0715	0.4552
Continuing to work after age 65	0.1316	0.1798	0.1013	0.0791	0.8878	0.002	0.0389	0.1442
Continuing to work till age 65	0.1642	0.1973	0.0832	0.0889	0.8665	0.0184	0.0303	0.1671
Owing assets	0.4661	0.0779	0.1191	0.0915	-0.0181	0.6634	0.1086	0.3019
Owing enough house electric appliances	0.4373	0.0323	0.1715	0.0953	-0.0367	0.6421	0.2079	0.3124
Having enough pension for a living	0.4039	-0.0186	0.1849	0.3218	0.1064	0.4333	-0.176	0.4687
Using Internet	0.3363	0.0559	0.1177	0.1139	0.135	0.3118	0.6535	0.3145
Proportion (%)	26.28	10.71	7.82	6.86	5.72	5.11	3.61
Cumulative(%)	26.28	36.99	44.81	51.67	57.39	62.5	66.11

## Sheet: Suppl2
Supplementary Table 2 Correlation coefficient among independent variables
	gender	age	residential area	marital status	highest education attained	occupational status	religious belief	Views on older adults	Social respect and inclusion of older adults	Satisfaction with financial condition	Satisfaction with living condition	Self-rated health status	Mental well-being
Gender	1
Age	0.2896	1
Residential area	-0.0108	0.0303	1
Marital status	-0.0811	-0.2807	-0.0084	1
Highest education attained	0.0587	0.0684	-0.1532	-0.1332	1
Occupational status	0.1961	-0.2875	0.0349	0.0064	0.156	1
Religious beliefs	0.1485	0.1048	0.0227	-0.0659	-0.0174	0.025	1
Views on older adults	-0.0241	0.1622	-0.0438	-0.1556	0.053	-0.0319	0.0911	1
Social respect and inclusion of older adults	0.0123	0.0214	-0.0168	-0.0162	0.0065	-0.0642	-0.0309	0.0565	1
Satisfaction with financial condition	0.0256	0.0304	-0.0516	-0.2517	0.1707	0.0671	0.0541	0.2795	0.1082	1
Satisfaction with living condition	-0.0245	0.1304	-0.0451	-0.3053	0.077	-0.0448	0.0435	0.4204	0.1413	0.6287	1
Self-rated health status	-0.0348	-0.01	-0.0336	-0.0896	0.0776	0.0519	-0.0138	0.2886	0.1058	0.3368	0.4005	1
Mental well-being	0.0008	0.1506	-0.0421	-0.2354	0.0127	-0.0749	0.1323	0.4555	0.0735	0.4487	0.6277	0.3945	1

## Sheet: Suppl3
Supplementary Table 3 Multivariate linear regression analysis between the total attitude toward active aging (ATAA) score and independent variables with interaction terms
ATAA (Total score)
ALL (N = 506)
interaction terms for a model			gender*age					gender*residential area					gender*marital status					gender*highest education attained					gender*occupational status					gender*have religious beliefs
Variables					95% CI					95% CI					95% CI					95% CI					95% CI					95% CI
			B	(β）	Lower	Upper		B	(β）	Lower	Upper		B	(β）	Lower	Upper		B	(β）	Lower	Upper		B	(β）	Lower	Upper		B	(β）	Lower	Upper
			aR2=0.23					aR2=0.24					aR2=0.24					aR2=0.23					aR2=0.23					aR2=0.23
	Intercept		106.148		94.5205	117.775		104.808		93.2027	116.414		104.892		93.2551	116.528		108.026		96.1263	119.925		108.156		96.4614	119.85		106.913		95.5074	118.318
Sociodemographic variables
	Gender
		Female	Ref					Ref					Ref					Ref					Ref					Ref
		Male	-6.8845	(-0.16)	-12.9627	-0.806334		-5.85123	(-0.13)	-10.6995	-1.00301		-5.93649	(-0.14)	-10.8902	-0.982816		-10.0234	(-0.23)	-16.3434	-3.70328		-10.7198	(-0.24)	-16.9623	-4.47717		-8.06191	(-0.18)	-12.5869	-3.53687
	Age
		20–39	Ref					Ref					Ref					Ref					Ref					Ref
		40–49	0.883753	(0.02)	-5.31169	7.0792		-1.3682	(-0.13)	-5.43734	2.70094		-1.14363	(-0.03)	-5.2342	2.94694		-1.58885	(-0.04)	-5.67927	2.50156		-1.68617	(-0.04)	-5.79083	2.41849		-1.63641	(-0.04)	-5.74256	2.46974
		60 and above	-2.27571	(-0.05)	-10.7381	6.18667		-2.15995	(-0.05)	-7.23444	2.91455		-2.63808	(-0.06)	-7.72875	2.4526		-2.42213	(-0.05)	-7.53547	2.69121		-2.1583	(-0.05)	-7.2613	2.9447		-2.37333	(-0.05)	-7.47078	2.72412
	Residential area
		City	Ref					Ref					Ref					Ref					Ref					Ref
		Town or village	0.0820502	(0.002)	-3.18688	3.35098		4.26038	(0.10)	-1.32231	9.84307		0.0988787	(0.002)	-3.15893	3.35669		-0.0320672	(-0.0007)	-3.29911	3.23497		-0.103383	(-0.002)	-3.38971	3.18294		-0.0147626	(-0.0004)	-3.27978	3.25026
	Marital status
		Married	Ref					Ref					Ref					Ref					Ref					Ref
		Single (never married, divorced, or widowed) and others	-5.36349	(-0.13)	-8.97946	-1.74752		-5.32725	(-0.13)	-8.9278	-1.72669		-1.51231	(-0.04)	-7.32931	4.3047		-5.42563	(-0.13)	-9.03829	-1.81296		-5.21463	(-0.12)	-8.91198	-1.51728		-5.55478	(-0.13)	-9.17888	-1.93068
	Highest education attained
		High school or lower	Ref					Ref					Ref					Ref					Ref					Ref
		College, university, or higher	3.92756	(0.09)	0.180513	7.67462		4.01644	(0.09)	0.292426	7.74045		3.77811	(0.08)	0.0566331	7.49958		2.64026	(0.06)	-3.33352	8.61405		3.8733	(0.08)	0.138043	7.60856		3.7941	(0.08)	0.0601642	7.52803
	Occupational status
		Unemployed	Ref					Ref					Ref					Ref					Ref					Ref
		Part-time	-1.21513	(-0.02)	-6.61477	4.1845		-0.682027	(-0.01)	-6.09502	4.73096		-1.19966	(-0.02)	-6.57928	4.17995		-1.26946	(-0.02)	-6.66291	4.12399		-2.4157	(-0.04)	-9.74181	4.9104		-1.16048	(-0.02)	-6.57081	4.24985
		Full-time	2.74428	(0.07)	-1.45142	6.93998		2.85532	(0.07)	-1.32285	7.03349		1.89522	(0.05)	-2.34165	6.13209		2.53142	(-0.06)	-1.6487	6.71153		0.42562	(0.01)	-6.1491	7.00034		2.58175	(0.06)	-1.59871	6.76221
	Have religious beliefs
		No	Ref					Ref					Ref					Ref					Ref					Ref
		Yes	4.18085	(0.10)	0.787681	7.57402		4.25573	(0.10)	0.883425	7.62804		4.10694	(0.10)	0.725038	7.48885		4.34706	(0.10)	0.961828	7.7323		4.27963	(0.10)	0.882337	7.67693		5.72237	(0.13)	-0.572748	12.0175
Recognition of older adults and one's life and health
	Views on older adults		2.06155	(0.40)	1.60328	2.51982		2.08061	(0.41)	1.62411	2.53711		2.05616	(0.40)	1.59924	2.51307		2.07275	(0.40)	1.61483	2.53067		2.07287	(0.40)	1.6147	2.53103		2.06564	(0.40)	1.60743	2.52385
	Social respect and inclusion of older adults		-0.0490531	(-0.01)	-0.457329	0.359223		-0.0535751	(-0.01)	-0.459967	0.352817		-0.0247802	(-0.005)	-0.432281	0.382721		-0.0535595	(-0.01)	-0.461683	0.354564		-0.0514633	(-0.01)	-0.459446	0.356519		-0.0479705	(-0.009)	-0.455634	0.359693
	Satisfaction with financial condition		-2.04093	(-0.11)	-3.99498	-0.0868695		-1.94361	(-0.10)	-3.89386	0.0066446		-2.06778	(-0.11)	-4.01643	-0.11914		-2.07374	(-0.11)	-4.03122	-0.116255		-2.09807	(-0.11)	-4.05738	-0.138768		-2.07108	(-0.11)	-4.02768	-0.114482
	Satisfaction with living condition		0.417707	(0.02)	-1.6784	2.51382		0.377983	(0.02)	-1.7086	2.46456		0.467148	(0.03)	-1.62053	2.55483		0.437901	(0.03)	-1.65549	2.5313		0.462255	(0.03)	-1.63442	2.55893		0.464238	(0.03)	-1.63386	2.56234
	Self-rated health status		2.8999	(0.13)	0.94526	4.85455		2.73249	(0.12)	0.784537	4.68043		2.97459	(0.13)	1.02757	4.92161		2.85627	(0.13)	0.906809	4.80573		2.85297	(0.13)	0.901209	4.80473		2.88045	(0.13)	0.931593	4.82931
	Mental well-being		-0.328079	(-0.09)	-0.719517	0.0633596		-0.317906	(-0.09)	-0.706479	0.0706669		-0.309824	(-0.08)	-0.698981	0.0793324		-0.320324	(-0.09)	-0.710863	0.0702138		-0.31648	(-0.09)	-0.707205	0.0742437		-0.332903	(-0.09)	-0.723268	0.057462
Interation terms
	gender*age
		male#40-59	-4.03509	(-0.09)	-12.1468	4.07667
		male#60-	-0.685023	(-0.01)	-10.5051	9.13501
	gender*residential area
		male#town&village						-6.42561	(-0.14)	-13.2677	0.416526
	gender*marital status
		male#single and others											-6.19598	(-0.13)	-13.3555	0.963581
	gender*highest education attained
		male#college, university, or higher																1.90991	(0.05)	-5.55216	9.37198
	gender*occupational status
		male#parttime																					2.02699	(0.02)	-8.44145	12.4954
		male#fulltime																					3.40622	(0.08)	-4.68311	11.4955
	gender*have religious beliefs
		male#yes																										-1.97736	(-0.04)	-9.42557	5.47086
B = non-standadized coeffiecient, β = standadized coefficient, CI = confidential interval, aR2 = adjsted R-squared
The multivariate regression analysis was conducted by adding interraction terms
